# Supplementary material for: Transcriptome Analysis to Shed Light on the Molecular Mechanisms of Early Responses to Cadmium in Roots and Leaves of King Grass (Pennisetum americanum × P. purpureum)
Source: Int J Mol Sci. 2019 May 23;20(10):2532. doi: 10.3390/ijms20102532 (PMC6567004; doi:10.3390/ijms20102532)
Supplement: Supplementary file 1 [file ijms-20-02532-s001.zip]

Archive with 5 entries (3 files):
- ijms-501562/
- ijms-501562/Manuscript/
- ijms-501562/Manuscript/Supplementary Figures.pptx
- ijms-501562/Manuscript/Table S1.xlsx
- ijms-501562/Manuscript/Table S2.xlsx
