# Supplementary material for: Transcriptome Analysis to Shed Light on the Molecular Mechanisms of Early Responses to Cadmium in Roots and Leaves of King Grass (Pennisetum americanum × P. purpureum)
Source: Int J Mol Sci. 2019 May 23;20(10):2532. doi: 10.3390/ijms20102532 (PMC6567004; doi:10.3390/ijms20102532)
Supplement: Supplementary file 1 [file ijms-20-02532-s001.zip › ijms-501562/Manuscript/Table S1.xlsx]

## Sheet: Sheet1
Gene ID	Function	primer sequence (forward)	primer sequence (reverse)
TRINITY_DN250367_c2_g1	PREDICTED: peroxidase 43 [Setaria italica]	TGAATCAGGAGATGTACCAAACA	CAAAGCCAGAGAGGCAAGTA
TRINITY_DN267045_c0_g1	PREDICTED: nitrate reductase [NAD(P)H] [Setaria italica]	CGAGTGCGAACTGTACATAGAA	CCACTCACACACTACGTAACTC
TRINITY_DN275175_c0_g1	PREDICTED: nitrate reductase [NADH] [Setaria italica]	GCCAAGGATTATGAGGCTAGAG	CCAGGAGAAGGCTAAAGAACAA
TRINITY_DN276383_c0_g1	PREDICTED: glutamate dehydrogenase [Setaria italica]<>PREDICTED: glutamate dehydrogenase [Setaria italica]	GTTCTCATCCTGCCAGACATAC	CTTCTCCTCATCCCACATGAAC
TRINITY_DN278631_c1_g1	PREDICTED: phenylalanine ammonia-lyase [Setaria italica]	CCTCCAAGAAGAGCCTGAAC	GCTTGGTAGTTGCGATGGA
TRINITY_DN290051_c6_g11	PREDICTED: myb-related protein Myb4-like [Setaria italica]	CAACAGGTGCTTACTTGCTAAC	GACTCGACCCATCATCATCATC
TRINITY_DN298215_c15_g24	phenylalanine ammonia-lyase [Cenchrus purpureus]	GAGCCTGGGTTTCCACAA	AGAGCACTAGAGAGAGGAAGAG
TRINITY_DN295303_c0_g1	PREDICTED: J domain-containing protein required for chloroplast accumulation response 1 isoform X1 [Setaria italica]	AAAGTCGTAGTAGCAGGGTAAAG	GATGTCTGGTCTGGTGTTTCT
TRINITY_DN283339_c1_g1	PREDICTED: phosphomethylpyrimidine synthase, chloroplastic [Setaria italica]	TTGTGAGATGGGCTGAGAAAG	CATCAGAAGGCTGAGAGATTCC
TRINITY_DN296020_c1_g4	PREDICTED: uncharacterized protein LOC101764373 [Setaria italica]	GGATGTGTGCTTCTACCTCTTT	GGGAGGTTCCTCTGTGTATCTA
TRINITY_DN279875_c1_g2	PREDICTED: probable protein phosphatase 2C 30 [Setaria italica]	GCTCGTATACTCGTGCCTTT	GTCAGAGAAGGTTGGAAGGATT
TRINITY_DN295792_c0_g1	PREDICTED: probable E3 ubiquitin-protein ligase HIP1 [Setaria italica]<>PREDICTED: probable E3 ubiquitin-protein ligase HIP1 [Setaria italica]<>PREDICTED: probable E3 ubiquitin-protein ligase HIP1 [Setaria italica]<>PREDICTED: probable E3 ubiquitin-protein ligase HIP1 [Setaria italica]<>PREDICTED: probable E3 ubiquitin-protein ligase HIP1 [Setaria italica]	AGGATGCTGAGAAGGAAAGATG	GATGCAGTCAGCGTGATAGT
TRINITY_DN289673_c0_g1	PREDICTED: plastidic ATP/ADP-transporter-like [Setaria italica]	TGGAGCTTCTGCCTCTTCTA	CCTCTTCAACCGTGGTAATCTG
TRINITY_DN278846_c1_g1	PREDICTED: uncharacterized protein LOC101777254 [Setaria italica]	ACAGCCTGGTGGTTAGATTAG	GGATGAAGAGGAGGAAGAAGAG
TRINITY_DN193494_c0_g1	36.4 kDa proline-rich protein precursor [Zea mays]<>36.4 kDa proline-rich protein [Zea mays]	CCCATCGTCCCAACAATACA	GTGGCTTTCATCACCCAAATC
