# Supplementary material for: Transcriptome Analysis to Shed Light on the Molecular Mechanisms of Early Responses to Cadmium in Roots and Leaves of King Grass (Pennisetum americanum × P. purpureum)
Source: Int J Mol Sci. 2019 May 23;20(10):2532. doi: 10.3390/ijms20102532 (PMC6567004; doi:10.3390/ijms20102532)
Supplement: Supplementary file 1 [file ijms-20-02532-s001.zip › ijms-501562/Manuscript/Table S2.xlsx]

## Sheet: Sheet1
Gene ID	LT0	LT3	LT24	RT0	RT3	RT24	Gene Name
TRINITY_DN189595_c0_g1_i1	0	0	0	0	0.453333	0.0233333	ATP sulfurylase
TRINITY_DN292916_c0_g1_i1	0	0	0	0.02	0.803333	0.366667
TRINITY_DN294352_c0_g2_i1	0	0	0	0.313333	0.276667	0.666667
TRINITY_DN173674_c0_g1_i1	0	0	0	0	2.14333	0	cysteine synthase
TRINITY_DN179375_c0_g1_i1	0	0	0	0.0233333	0.3	0.143333
TRINITY_DN1868_c0_g1_i1	0	0	0	0	0.136667	0.27
TRINITY_DN194695_c0_g1_i1	56.43	28.0933	27.97	24.95	86	16.7767
TRINITY_DN241278_c0_g1_i1	0	0	0	0.0333333	0.84	0.13
TRINITY_DN256713_c0_g1_i2	2.01667	6.10667	4.04333	1.31333	0.34	0.27
TRINITY_DN267273_c1_g1_i1	1.6	13.4033	9.05667	9.65333	3.69333	2.65
TRINITY_DN276013_c1_g3_i1	2.53667	1.53667	1.57	0.756667	1.44333	0.24
TRINITY_DN283388_c0_g1_i1	30.4333	44.2133	48.3367	54.4467	40.6733	36
TRINITY_DN285522_c0_g2_i1	0	0.0366667	0	0.4	4.25333	0.863333
TRINITY_DN285584_c0_g1_i1	18.47	47.39	23.3567	81.5133	35.88	25.8267
TRINITY_DN350965_c0_g1_i1	7.88333	10.9367	9.51333	7.50667	4.17333	3.1
TRINITY_DN439440_c0_g1_i1	0	0	0	0.0533333	0.33	0.08	Nitrite reductase
TRINITY_DN217561_c0_g1_i1	0	0	0	0	0.436667	0.14	glutamine synthetase (GLN)
TRINITY_DN259672_c0_g1_i1	0	0	0	0.31	0.86	0.186667
TRINITY_DN268908_c0_g1_i1	0	0	0	0.296667	0.37	0.0933333
TRINITY_DN269888_c0_g1_i1	0	0	0	0.0466667	0.523333	0.166667
TRINITY_DN289290_c0_g2_i1	0	0	0	0.04	0.15	0.823333
TRINITY_DN295808_c1_g1_i1	0	0	0	0.2	0.52	0.486667
TRINITY_DN400702_c0_g1_i1	0	0	0	0	0.946667	0.333333
TRINITY_DN401889_c0_g1_i1	0	0	0	0	0.6	0
TRINITY_DN403962_c0_g1_i1	0	0	0	0	0.0833333	0.573333
TRINITY_DN183061_c0_g1_i1	0	0	0	0.263333	0	1.30333	glutamate dehydrogenase(GLDH)
TRINITY_DN186580_c0_g1_i1	0	0	0	0	0	0.556667
TRINITY_DN233743_c0_g1_i1	0	0	0	0	0.933333	0.283333
TRINITY_DN236165_c1_g1_i1	0	0	0	0.0966667	0.38	0
TRINITY_DN265731_c0_g1_i1	0	0	0	0.13	0.42	0.02
TRINITY_DN268656_c0_g1_i1	0	0	0	0	0.38	0
TRINITY_DN275788_c0_g1_i1	0	0	0	0.0366667	0.0933333	0.256667
TRINITY_DN276383_c0_g1_i1	9.51333	113.867	106.297	77.73	85.2	58.14
TRINITY_DN277342_c0_g1_i1	0	0	0	0.15	0.803333	0.33
TRINITY_DN278859_c0_g2_i3	0.196667	0.526667	0.453333	0.283333	0	0.01
TRINITY_DN281958_c0_g1_i1	0	0	0	0.0866667	0.396667	0.346667
TRINITY_DN291488_c6_g2_i3	3.83	0.773333	0.853333	2.51333	8.66667	2.29333
TRINITY_DN293427_c0_g1_i1	0	0	0	0.18	0.14	0.35
TRINITY_DN250018_c0_g1_i1	0	0	0	0.01	0.623333	0.123333	γ-glutamylcysteine synthetase(γ-GCS)
TRINITY_DN251756_c5_g1_i1	527.963	588.103	586.287	458.493	336.9	496.763	catalase (CAT)
TRINITY_DN253783_c0_g1_i1	0	0	0	0.09	0.406667	0.0666667
TRINITY_DN261397_c0_g1_i1	0	0	0	0.0533333	1.45333	0.4
TRINITY_DN274752_c0_g1_i1	0	0	0	0.0766667	0.123333	0.286667
TRINITY_DN275278_c1_g4_i1	0	0	0	0.0933333	0.236667	0.35
TRINITY_DN279526_c0_g1_i1	0	0	0	0.11	0.116667	0.72
TRINITY_DN286533_c0_g1_i1	0	0.0466667	0	0.143333	0.53	0.27
TRINITY_DN298380_c0_g19_i1	0	0	0	1.34333	4.34	10.5033
TRINITY_DN323837_c9_g1_i1	219.463	741.827	532.86	145.307	72.76	215.11
TRINITY_DN401295_c0_g1_i1	0	0	0	0.0866667	0.51	0.346667
TRINITY_DN260583_c0_g1_i1	0	0	0	0.01	0.846667	0.0866667	glutathione reductase (GSR)
TRINITY_DN283163_c0_g1_i1	3.29	3.04333	3.47	7.74667	13.2833	7.55
TRINITY_DN284071_c0_g2_i1	0	0	0	0.06	1.17667	0.18
TRINITY_DN293094_c0_g1_i1	0	0	0.0133333	0.0966667	0.423333	0.226667
TRINITY_DN383609_c0_g1_i1	0	0	0	0.0666667	0.466667	0.0933333
TRINITY_DN426085_c0_g1_i1	0	0	0	0	0	0.41
TRINITY_DN136692_c0_g1_i1	0.123333	0	0	0.166667	0.626667	0.176667	glutathione peroxidase (GSH-Px)
TRINITY_DN144473_c0_g1_i1	72.22	62.1233	75.27	432.38	469.797	435.587
TRINITY_DN1810_c0_g1_i1	0	0	0	0.59	0.826667	0
TRINITY_DN206937_c0_g1_i1	211.937	119.497	155.523	4.43	4.08333	5.88
TRINITY_DN249094_c0_g1_i1	45.0567	36.87	49.1433	27.9033	26.55	32.0233
TRINITY_DN257239_c0_g2_i1	0	0	0	0.143333	0.656667	0.176667
TRINITY_DN279231_c0_g2_i1	0	0	0	0.0433333	1.18	0.12
TRINITY_DN383295_c0_g1_i1	0	0	0	0.11	0.53	0.44
TRINITY_DN260663_c0_g1_i1	0.0933333	0.0933333	0.126667	2.68333	2.45667	2.71667	ascorbate peroxidase (APX)
TRINITY_DN265057_c0_g1_i1	0.796667	2.52	0.953333	10.73	6.35	4.86667
TRINITY_DN265057_c0_g1_i2	3.28667	6.67333	3.97667	31.02	18.1633	11.0933
TRINITY_DN297157_c4_g1_i1	9.96667	11.9767	14.7467	15.1133	6.29667	6.07667
TRINITY_DN32722_c0_g1_i1	0	0	0	0	0.44	0.266667
TRINITY_DN199310_c0_g1_i1	0	0.0333333	0	0.716667	0.266667	0.236667	Superoxide dismutase (SOD)
TRINITY_DN206988_c0_g2_i1	20.7067	37.2767	52.34	26.56	26.9367	25.2533
TRINITY_DN250375_c0_g2_i1	15.73	24.7067	21.11	9.06	4.93	3.07
TRINITY_DN266890_c0_g1_i1	0	0	0	0.24	0.456667	0.363333
TRINITY_DN266890_c2_g1_i1	0	0	0	0.183333	0.543333	0.133333
TRINITY_DN268186_c0_g1_i1	0	0	0	0.293333	1.02333	0.59
TRINITY_DN270622_c0_g1_i1	0	0	0	1.25333	4.44667	1.17
TRINITY_DN273451_c2_g1_i1	4.11	7.28333	3.49667	10.7867	12.1167	2.2
TRINITY_DN278194_c1_g1_i1	0	0	0	0.27	1.41667	0.246667
TRINITY_DN286807_c1_g1_i1	15.8533	20.3567	17.7133	12.66	9.97	9.77333
TRINITY_DN289302_c0_g1_i1	0	0	0	0.556667	1.85667	0.45
TRINITY_DN91598_c0_g2_i1	0.506667	0.0766667	0	14.9867	47.98	100.043	glutothione s-transferase（GST）
TRINITY_DN255003_c0_g2_i1	84.5	91.29	98.4233	517.983	480.93	466.527
TRINITY_DN285764_c3_g1_i1	0.413333	0.186667	0.68	8.40667	71.08	376.213
TRINITY_DN277483_c0_g1_i1	2.34667	2.39333	3.14667	11.6633	52.2033	31.8467
TRINITY_DN292753_c0_g3_i1	7.22333	6.15	8.14667	24.1833	75.69	54.79
TRINITY_DN255947_c0_g1_i1	0.16	0.23	0.443333	13.03	40.4433	112.71
TRINITY_DN270603_c0_g1_i1	0.213333	0.103333	0.41	6.92667	5.74667	47.5033
TRINITY_DN255947_c0_g1_i2	0.163333	0	0	2.32333	20.6833	15.1567
TRINITY_DN299016_c0_g1_i1	11.21	6.08333	13.6367	43.2867	151.36	86.9667
TRINITY_DN285764_c5_g1_i3	0.326667	0.306667	0.21	5.76	13.3867	20.79
TRINITY_DN285109_c1_g1_i1	0.286667	0.286667	0.726667	36.3933	195.663	127.967
TRINITY_DN280050_c2_g1_i1	95.1633	59.7867	76.6067	294.93	334.013	361.043
TRINITY_DN277483_c0_g3_i1	0.83	1.06667	1.49333	2.02333	33.85	43.87
TRINITY_DN290792_c3_g1_i1	0.0233333	0.0166667	0.236667	1.95333	9.61667	41.3733
TRINITY_DN216400_c1_g2_i1	0.03	0.0366667	0.0666667	57.3233	15.7567	31.1067
TRINITY_DN243919_c0_g2_i1	0	0	0	0	0.616667	0	phytochelatin synthase (PCS)
TRINITY_DN150429_c0_g1_i1	0	0	0	0	0.816667	0.276667	ZIP (Zinc-regulated transporter)
TRINITY_DN274667_c1_g2_i2	0	0	0	0	0.176667	0.416667
TRINITY_DN274974_c0_g1_i1	12.9533	16.0167	26.4	19.4033	32.2233	34.9567
TRINITY_DN290298_c0_g1_i2	0.693333	2.47667	2.41333	2.12667	1.72667	3.30667	YSL (yellow stripe 1-like proteins)
TRINITY_DN202963_c0_g1_i1	6.79667	6.44667	8.75333	4.82333	7.74	14.9267	P1B-type ATPase (heavy metal transporting ATPase, HMA)
TRINITY_DN218483_c1_g1_i1	3.32	1.83333	5.17	4.53	7.07667	8.47
TRINITY_DN255923_c2_g1_i1	0	0	0	0.136667	0.43	0	MRP
TRINITY_DN393756_c0_g1_i1	0	0	0	0	0.133333	0.306667
TRINITY_DN264698_c0_g1_i1	14.7267	22.3733	23.3	16.95	8.48333	9.22333	PDR
TRINITY_DN181964_c0_g1_i1	0	0	0	0	1.15	0	MDR
TRINITY_DN238545_c0_g1_i1	0	0	0	0	0.193333	0.0233333
TRINITY_DN298215_c15_g24_i1	23.25	9.36667	5.91	195.89	347.957	226.877	phenylalanine ammonia-lyase(PAL)
TRINITY_DN298287_c18_g21_i3	27.89	14.3633	12.4867	279.73	539.733	372.24
TRINITY_DN298287_c18_g21_i5	0.52	0.426667	1.05	16.0467	505.36	114.5
TRINITY_DN278631_c1_g1_i1	1.06	0.293333	0.566667	11.6667	411.467	86.1933
TRINITY_DN298215_c15_g25_i1	0	0	0.67	16.7867	358.513	37.7
TRINITY_DN244666_c0_g1_i1	0.573333	0.61	0.4	15.3267	406.977	36.8033
TRINITY_DN298287_c18_g23_i1	0.55	0	1.06333	10.48	299.66	23.54
TRINITY_DN349221_c0_g1_i1	1.17	0.306667	1.17667	184.727	57.5567	317.387
TRINITY_DN280310_c2_g1_i2	18.99	7.92	14.6133	329.473	714.21	392.117	cinnamate 4-hydroxylase(C4H)
TRINITY_DN203026_c0_g1_i1	0.246667	0.216667	0.49	5.82333	10.7333	4.78667	cinnamoyl-CoA reductase(CCR)
TRINITY_DN250364_c0_g1_i1	17.0267	26.55	31.3567	41.8767	45.39	68.6167
TRINITY_DN276780_c1_g1_i1	23.21	12.3367	16.3	9.55667	10.42	16.7167
TRINITY_DN282959_c0_g1_i1	1.24333	0.386667	0.613333	0.08	0.243333	0.223333
TRINITY_DN297367_c0_g2_i1	0.706667	0.35	0.276667	0.6	1.43667	0.413333
TRINITY_DN324849_c0_g1_i1	0.266667	0.276667	0.0866667	5.72667	10.7467	6.02667
TRINITY_DN40760_c0_g1_i1	78.7867	123.097	99.1833	46.85	28.5533	26.4067
TRINITY_DN103922_c0_g1_i1	0	0	0	15.3267	3.09667	1.12	cinnamyl alcohol dehydrogenase
TRINITY_DN269504_c1_g1_i2	4.18333	0.546667	2.52667	2.76667	16.08	3.56667
TRINITY_DN269504_c2_g1_i1	0	0	0	0.0466667	1.99667	0.75
TRINITY_DN269504_c2_g2_i1	0	0	0.266667	12.5	1.46	0.29
TRINITY_DN279127_c0_g2_i1	0.146667	0.333333	0.593333	0.866667	0.26	0.293333
TRINITY_DN282463_c0_g1_i1	0	0	0	0.1	1.02	0.29
TRINITY_DN285764_c5_g2_i1	114.537	46.5967	67.53	0.15	0.0866667	0.226667
TRINITY_DN285985_c0_g1_i1	0	0	0	0.126667	1.21333	0.646667
TRINITY_DN290394_c6_g1_i2	24.4067	39.9	23.0267	21.32	38.4633	54.66
TRINITY_DN296026_c0_g2_i1	69.7833	33.6267	62.65	167.44	189.083	84.27
TRINITY_DN3404_c0_g1_i1	0	0	0.206667	0.313333	0.67	0.456667
TRINITY_DN344033_c0_g1_i1	0	0	0	0	0	0.353333
TRINITY_DN121553_c0_g1_i1	0	0	0	0.516667	0.02	0	Laccase（LAC)
TRINITY_DN193969_c0_g1_i1	0	0	0	0	0.113333	0.333333
TRINITY_DN215087_c0_g2_i1	0	0	0.0366667	0.69	7.93	0.523333
TRINITY_DN253198_c1_g1_i1	0.0566667	0.116667	0.286667	10.7967	6.06667	84.32
TRINITY_DN25533_c0_g2_i1	0.366667	0	0	0	0.0533333	0.706667
TRINITY_DN270973_c1_g2_i2	0.556667	0.05	3.34	21.8533	32.1833	78.4133
TRINITY_DN278171_c3_g1_i1	0.0266667	0	0	0.246667	1.65667	1.48667
TRINITY_DN290432_c7_g2_i1	0	0	0	0.8	9.73	1.19
TRINITY_DN292122_c0_g2_i1	0.0533333	0.0666667	0.13	3.07333	8.62333	63.4367
TRINITY_DN296577_c0_g1_i1	0.06	0.103333	0.0966667	1.81	7.15333	57.6467
TRINITY_DN350378_c0_g1_i1	0.25	0	1.42667	1.96667	19.23	57.7133
TRINITY_DN144473_c0_g1_i1	72.22	62.1233	75.27	432.38	469.797	435.587	Peroxidase(POD）
TRINITY_DN15660_c0_g1_i1	0	0	0	0	0.453333	0
TRINITY_DN172050_c0_g1_i1	0	0	0	8.09	16.49	7.33667
TRINITY_DN179528_c0_g1_i1	0.213333	0.4	0.55	0	0	0.353333
TRINITY_DN1810_c0_g1_i1	0	0	0	0.59	0.826667	0
TRINITY_DN1975_c0_g1_i1	0	0	0	20.6233	22.7067	37.4667
TRINITY_DN201989_c0_g1_i1	0	0	0	0.203333	0.756667	1.36333
TRINITY_DN206937_c0_g1_i1	211.937	119.497	155.523	4.43	4.08333	5.88
TRINITY_DN214973_c0_g1_i1	0	0	0	1.48	2.85333	0.746667
TRINITY_DN220475_c0_g1_i1	0	0	0.123333	1.79667	18.3933	15.92
TRINITY_DN224482_c0_g1_i1	0	0	0	0	1.80667	0
TRINITY_DN231825_c0_g1_i1	0.166667	0.03	0.49	36.1367	46.3933	25.98
TRINITY_DN88093_c0_g1_i1	0.0833333	0	0	0.03	0.643333	0.22
TRINITY_DN82144_c0_g1_i1	0	0	0	0.863333	12.4233	2.18667
TRINITY_DN424735_c0_g1_i1	7.59667	12.7433	13.67	1.46333	3.49333	2.61667
TRINITY_DN400169_c0_g1_i1	0.493333	0.19	1.36333	97.81	111.263	38.3733
TRINITY_DN383295_c0_g1_i1	0	0	0	0.11	0.53	0.44
TRINITY_DN36895_c0_g1_i1	0	0	0	0.263333	0.303333	2.76333
TRINITY_DN298528_c0_g2_i2	0	0	0	0.58	0.416667	1.67
TRINITY_DN298013_c7_g12_i1	0.0533333	0.08	0.44	36.5267	81.2967	58.5233
TRINITY_DN297362_c0_g3_i7	0	0	0	0.193333	0.213333	0.37
TRINITY_DN295832_c3_g6_i3	0.95	0.7	0.453333	16.4967	35.77	44.6167	jasmonate-induced protein-like
TRINITY_DN280901_c0_g1_i2	0.883333	5.89	3.35333	0.366667	13.8	5.64333
TRINITY_DN248031_c0_g1_i1	0	0.04	0.03	0.896667	0.366667	1.44333
TRINITY_DN289950_c3_g2_i4	3.66333	2.11333	4.74667	13.0833	98.4067	23.26	WRKY transcription factor
TRINITY_DN265395_c0_g1_i1	5.74667	7.85	7.46333	21.4167	38.8733	23.54
TRINITY_DN277631_c1_g1_i1	0	0.0566667	0.486667	11.3767	32.6867	23.4933
TRINITY_DN399836_c0_g1_i1	6.61333	7.85333	8.99333	24.64	44.47	30.1067
TRINITY_DN18089_c0_g2_i1	0	15.58	2.99667	3.24333	171.46	29.7
TRINITY_DN281854_c2_g1_i1	1.45667	4.75667	2.79667	5.47333	45.1733	9.95
TRINITY_DN286949_c1_g1_i2	0.203333	0.243333	1.72667	12.3967	141.81	174.293
TRINITY_DN282791_c0_g1_i1	13.8833	21.5267	16.3667	15.8933	79.47	40.51
TRINITY_DN295202_c5_g2_i1	2.37	2.08333	1.15	11.6133	8.69	16.45
TRINITY_DN289950_c3_g2_i6	0	0.45	0.286667	1.63333	27.73	2.59333
TRINITY_DN324324_c0_g1_i1	0.2	0	0.943333	14.76	43.1267	32.2267
TRINITY_DN238811_c0_g1_i1	7.03333	9.54	12.0067	0.203333	8.05333	1.36
TRINITY_DN297033_c1_g2_i1	0.156667	0.45	0.903333	13.2867	14.6267	10.7133
TRINITY_DN299812_c0_g1_i1	0.8	0.736667	2.29333	5.90667	23.3133	5.99333
TRINITY_DN251742_c1_g1_i1	0.146667	0.166667	0.453333	54.6867	167.23	103.007
TRINITY_DN289887_c1_g1_i4	3.21	2.85667	5.03667	19.5933	21.32	30.3867
TRINITY_DN267510_c0_g1_i1	1.66667	1.03667	2.51	9.59667	16.3667	27.2967
TRINITY_DN159189_c0_g1_i1	0	0.84	0	1.05667	31.1267	7.47
TRINITY_DN212636_c0_g2_i1	2.71667	14.3433	6.29667	25.3333	150.17	30.1367
TRINITY_DN212636_c0_g1_i1	0	0.22	0.1	1	16.1633	1.62667
TRINITY_DN291394_c0_g1_i3	0	0.19	0.313333	2.23	32.56	1.54
TRINITY_DN262161_c1_g2_i1	40.0433	62.7967	57.9833	106.237	628.98	208.803
TRINITY_DN238811_c1_g1_i1	0.816667	6.28667	4.89667	9.75667	98.5867	17.9633
TRINITY_DN265193_c0_g1_i2	1.29667	4.10333	3.69333	4.65667	166.593	28.2233
TRINITY_DN292010_c1_g1_i1	0.286667	0.313333	0.49	62.25	199.517	113.883
TRINITY_DN287970_c1_g18_i1	0	0	0	2.11667	70.8633	2.66667	heat shock protein
TRINITY_DN287970_c1_g18_i2	5.34	11.5	7.03	8.52	160.21	17.0033
TRINITY_DN298616_c2_g49_i2	79.39	157.357	171.59	230.363	759.44	177.613
TRINITY_DN285382_c12_g1_i1	51.9567	31.0867	58.51	30.0367	574.053	70.0067
TRINITY_DN287970_c1_g9_i2	10.1	25.57	16.68	24.4633	420.853	32.6267
TRINITY_DN287970_c1_g9_i1	0.58	2.13667	1.53667	11.79	615.31	20.9033
TRINITY_DN298616_c2_g52_i1	54.8033	88.7033	118.193	108.057	704.02	99.0833
TRINITY_DN267064_c0_g1_i1	40.59	50.73	49.4167	8.43667	12.54	5.71333
TRINITY_DN270889_c0_g1_i1	66.9167	125.57	122.197	15.54	19.23	9.24
TRINITY_DN250540_c0_g1_i1	67.0767	122.283	111.877	14.7933	19.6467	9.18
TRINITY_DN288343_c8_g1_i1	13.9233	15.5433	18.4433	13.6533	18.06	15.3233	heat shock transcription factor
TRINITY_DN329846_c0_g1_i1	0	0	0	0.513333	1.03333	0.476667
TRINITY_DN109792_c0_g1_i1	0	0	0	0.106667	1.02	0.38	DREB transcription factor
TRINITY_DN172742_c0_g1_i1	0	0.37	1.15333	1.01	2.76333	0.686667
TRINITY_DN218905_c0_g1_i1	0	0.47	0.103333	0.896667	0.183333	0.08
TRINITY_DN245710_c0_g1_i1	0.106667	2.47	0.186667	0.133333	1.38333	0
TRINITY_DN255012_c0_g1_i2	0	0.0933333	0.0133333	0.383333	0.63	3.7
TRINITY_DN256593_c0_g1_i1	0	0	0	2.45333	64.8533	12.13
TRINITY_DN258663_c0_g1_i1	0.0233333	1.90333	0.0533333	0.126667	1.12333	0.03
TRINITY_DN260195_c0_g1_i1	0	0	0	0.313333	1.66333	1.66
TRINITY_DN278314_c0_g1_i1	0	2.64667	0.386667	0.636667	1.16667	0.0733333
TRINITY_DN27874_c0_g1_i1	0	1.23667	0.116667	0	0.383333	0.303333
TRINITY_DN279167_c0_g1_i1	6.99667	9.38333	7.93	8.41333	6.39667	3.17667
TRINITY_DN287208_c10_g1_i3	5.98667	16.5367	6.79333	12.3833	13.12	4.14667
TRINITY_DN292444_c3_g1_i1	0	0	0	0.333333	18.37	2.95
TRINITY_DN72928_c0_g1_i1	0	0	0	0.41	3.21333	1.39667
TRINITY_DN107152_c0_g1_i1	0	0	0.0233333	0.676667	2.01	1.83	MYB transcription factor
TRINITY_DN129052_c0_g1_i1	37.69	74.1633	70.7833	25.78	37.13	36.1333
TRINITY_DN144030_c0_g2_i1	0.286667	0	0.97	21.59	97.2267	19.1167
TRINITY_DN199304_c0_g1_i1	0	0	0	0.753333	0.166667	1.94
TRINITY_DN199380_c0_g1_i1	0	0	0	0.576667	0.3	0.0166667
TRINITY_DN203730_c0_g2_i1	0	0	0	0	5.68667	1.04333
TRINITY_DN211069_c0_g2_i1	0	0	0	0	0.243333	0.0966667
TRINITY_DN215973_c0_g2_i1	0.42	0.07	0.0433333	9.66	1.56667	0.84
TRINITY_DN233025_c0_g1_i1	4.28333	3.78	4.54333	7.49333	2.99	5.52
TRINITY_DN243912_c0_g1_i1	75.4967	44.4733	78.2767	64.18	51.5533	59.9267
TRINITY_DN253770_c0_g1_i1	1.13	0.73	0.453333	0.0366667	0.67	0.0266667
TRINITY_DN255615_c0_g2_i1	0	0	0	0.696667	0.726667	1.57333
TRINITY_DN261376_c0_g1_i1	0.0866667	0.0233333	0.0933333	10.6767	0.72	0.496667
TRINITY_DN267481_c0_g1_i1	3.25	3.28667	2.95667	1.48333	0.44	0.51
TRINITY_DN275686_c0_g2_i1	0	0	0	0.0266667	2.58667	0.346667
TRINITY_DN275760_c0_g2_i1	2.1	1.83667	1.02333	4.32333	19.5433	3.89
TRINITY_DN276800_c0_g1_i2	0.473333	0.58	0.93	1.99667	0.846667	1.32333
TRINITY_DN280329_c0_g2_i1	0	0	0	0.0733333	1.95333	0.136667
TRINITY_DN281979_c2_g1_i1	11.4133	12.1633	11.1633	56.22	18.3167	40.1433
TRINITY_DN289694_c1_g1_i1	0	0.2	0.123333	0	3.13333	0.796667
TRINITY_DN123294_c0_g2_i1	0.746667	0	0	0.583333	1.01333	0.48	TCP transcription factor
TRINITY_DN125396_c0_g2_i1	0.81	0.343333	1.09667	6.52333	1.4	2.68333
TRINITY_DN272291_c1_g1_i1	0	0	0	0.08	0.4	0.0933333
TRINITY_DN283952_c0_g1_i1	0	0	0	0.15	0.56	0.153333
TRINITY_DN289085_c2_g2_i1	51.1067	38.6333	34.8933	17.1267	10.06	11.9467
TRINITY_DN289511_c4_g2_i2	9.62333	8.29667	6.30333	8.91333	6.32667	10.7333
TRINITY_DN294820_c0_g2_i1	0	0.183333	0.3	0.306667	0	0
TRINITY_DN298555_c3_g1_i3	17.8367	13.0167	17.6667	0.696667	0.446667	0.27
TRINITY_DN303672_c0_g1_i1	0	0	0	0.366667	0.183333	0.02
TRINITY_DN352485_c0_g1_i1	0.676667	0.166667	1.15667	2.19333	0.366667	1.14333
TRINITY_DN191275_c0_g1_i1	0	0	0	0.246667	0.693333	0.346667	bZIP transcription factor
TRINITY_DN217967_c0_g1_i1	0	0	0	0	0.246667	0.17
TRINITY_DN226416_c0_g2_i1	0	0	0	0	0.11	0.36
TRINITY_DN250820_c1_g2_i1	14.6167	9.89	13.2133	3.23333	2.52333	2.38
TRINITY_DN252121_c0_g1_i2	25.6967	35.16	35.39	57.0567	113.247	269.72
TRINITY_DN271427_c0_g1_i1	8.84333	11.7033	14.2367	15.1333	20.6667	18.6767
TRINITY_DN277069_c1_g4_i1	2.42333	2.24667	3.99	0.1	0.0133333	0.0133333
TRINITY_DN288111_c0_g1_i1	14.32	23.1567	22.83	25.64	30.4067	18.75
TRINITY_DN290379_c0_g2_i1	0	0	0	0.18	0.546667	0.366667
TRINITY_DN191320_c0_g1_i1	4.49	3.31667	2.49333	11.1767	11.0333	11.26	bHLH transcription factor
TRINITY_DN271369_c0_g2_i1	0.406667	0.36	0.456667	2.93	1.96333	1.85333
TRINITY_DN287333_c2_g1_i1	46.0233	33.7267	37.7667	86.7767	47.3667	67.9533
TRINITY_DN289925_c0_g2_i10	0.203333	1.2	0.206667	0	0.16	0.08
TRINITY_DN176822_c0_g1_i1	0	0.176667	0.5	0.0533333	0.0533333	0	NAC transcription factor
TRINITY_DN254194_c1_g1_i1	2.39	4.61333	10.63	31.9667	86.94	71.12
TRINITY_DN266199_c1_g1_i1	4.94667	2.38333	2.52	17.48	11.98	20.7267
TRINITY_DN275777_c0_g1_i1	0	0	0	1.45	1.48	0.48
TRINITY_DN288796_c2_g2_i1	5.59667	2.83333	3.77667	3.98667	2.00333	1.95333
TRINITY_DN291011_c0_g3_i1	5.46667	2.24667	6.19667	24.24	17.0467	31.8767
TRINITY_DN295029_c3_g1_i1	4.40667	10.18	40.0233	39.85	68.8833	83.5
TRINITY_DN323916_c0_g1_i1	0.193333	0.0833333	0.253333	6.19333	1.77333	12.9333
TRINITY_DN55971_c0_g1_i1	1.35667	0	0	0.536667	0	0.706667
TRINITY_DN269449_c0_g1_i1	2.05667	2.39	2.36667	14.4267	6.16	8.6	PYL
TRINITY_DN284321_c0_g1_i1	8.33667	3.96	4.03667	37.27	15.4667	22.79
TRINITY_DN290557_c0_g1_i1	61.7233	66.3267	62.2	70.4133	37.0167	47.22
TRINITY_DN323917_c1_g1_i1	11.84	20.8033	7.42667	215.383	133.363	133.987
TRINITY_DN250859_c2_g2_i1	0	0.3	0.27	0.333333	2.90667	0.63	PP2C
TRINITY_DN257634_c0_g1_i1	0	0	0	0.926667	0.28	0.11
TRINITY_DN274109_c0_g3_i1	5.51333	9.40333	9.48333	6.98333	3.29667	3.27
TRINITY_DN274109_c0_g3_i3	0.343333	0.63	1.41333	0.533333	0.406667	0.443333
TRINITY_DN297076_c3_g1_i1	63.1433	79.2533	119.257	49.6967	48.1233	70.1167
